# Supplementary material for: Heavy Metal Contamination in Edible Species from Quintero-Puchuncaví Bay: Risks Associated with the Icon Industrial Complex in Central Chile
Source: Toxics. 2026 May 6;14(5):397. doi: 10.3390/toxics14050397 (PMC13211075; doi:10.3390/toxics14050397)
Supplement: Supplementary file 1 [file toxics-14-00397-s001.zip]

Archive with 1 entries (1 files):
- toxics-4243896-supplementary.pdf
